# Supplementary material for: Changes in diet quality during a 12 month weight loss randomised controlled trial
Source: BMC Nutr. 2017 Apr 17;3:38. doi: 10.1186/s40795-017-0157-z (PMC7050806; doi:10.1186/s40795-017-0157-z)
Supplement: Supplementary file 1 — Table S1. List of food groups classified as 'positive', 'negative' and 'neutral' in the a priori diet quality score (APDQS). This file contains the list of food groups classified as ‘positive, ‘negative’ and ‘neutral, in the a priori diet quality score (APDQS). Table S2. Median daily consumption of food groups from the Diet Quality Tracker (DQT). This file contains data relating to the median daily consumption of food groups used in the Diet Quality Tracker (DQT). Table S3. Median daily consumption of food groups from the a priori diet quality score (APDQS). This file contains data relating to the median daily consumption of food groups used in the a priori diet quality score (APDQS). Table S4. Median daily nutrient intakes as reported in diet histories. This file contains data relating to the median daily nutrient intakes from the HealthTrack study diet history data used for analysis of this study. (XLSX 50 kb) [file 40795_2017_157_MOESM1_ESM.xlsx]

## Sheet: List of food groups a priori
Supplementary table 1. List of food groups classified as 'positive', 'negative' and 'neutral' in the a priori diet quality score (APDQS).
'Positive' (+) food groups	'Negative' (-) food groups	'Neutral' (n) food groups
Avocado (e.g. raw avocado)	Fried potato (e.g. french fries, hash browns)	Diet drinks (e.g. diet coca-cola, diet lemonade, diet cordial)
Legumes (e.g. baked beans, tinned chickpeas, cannellini beans or lentils)	Fatty meat (e.g. sausages, non-lean mince)	Eggs (e.g. raw or cooked eggs, egg-based dishes e.g. frittata)
Green vegetables (e.g. spinach, kale, silverbeet)	Processed meat (e.g. salami, ham, bacon)	Fruit juice (e.g. bottled or fresh squeezed fruit juices, e.g. orange juice)
Yellow/orange vegetable (e.g. sweet potato, carrot, pumkpin)	Organ meat (e.g. kidney, liver pate)	Lean meat (e.g. lean beef, pork, lamb, mince)
Tomato (e.g. fresh tomato, tinned tomato)	Fried (battered & deep fried) fish & poultry (e.g. battered or crumbed deep fried fish or chicken)	Margarine (e.g. margaine, dairy blend oil-based spreads)
Other vegetables (e.g. cauliflower, green beans, cabbage)	Grain-based desserts (e.g. rice pudding, cakes, muffin, sweet biscuits)	Meal replacements (e.g. weight loss shakes, protein powder)
Fruit (e.g. apple, banana, grapes, oranges, berries)	Salty snacks (e.g. crisps, pretzels, corn chips, pizza)	Pickled foods (e.g. olives, capers, gherkins)
Fatty fish (e.g. salmon, sardines, perch)	Pastries (e.g. sweet pastries e.g. custard tart, savoury pastries e.g. meat pie)	Potato (e.g. boiled, baked, mashed potato)
Lean fish (e.g. flathead, snapper, barramundi)	Sweets - confectionery (e.g. jelly or boiled lollies, sweet snack bars e.g. nougat and caramel bars, ice cream)	Refined grains (e.g. non-wholegrain or wholemeal bread, pasta, cous cous)
Poultry (e.g. chicken, turkey)	Sweets - spreads (e.g. jam, honey, sugar)	Shellfish (e.g. prawns, oysters, mussels)
Nuts (e.g. almonds, walnuts, brazil nuts, cashew nuts)	Full fat milk (e.g. full fat cow milk and dairy free alternatives e.g. soy milk)	Soup (e.g. tinned soups, fresh soups)
Seeds (e.g. sunflower seeds, pepitas, chia seeds)	Full fat cheese (e.g. full fat cheddar, ricotta, cottage cheese)	Sugar substitutes (e.g. artificial sweeter powerder or tablet e.g. Splenda)
Soy products (e.g. tofu, miso)	Full fat yoghurt (e.g. full fat yoghurt and dairy free alternatives e.g. soy milk)	Chocolate (e.g. white, milk and dark chocolate)
Wholegrain cereal (e.g. oats, muesli, grain-based cereal e.g. Weet-Bix or Sultana bran)	Butter (e.g. salted and unsalted butter)
Wholegrain bread (e.g. bread containing mixed grains or wholemeal)	Soft drinks (e.g. coca-cola, lemonade, energy drinks)
Wholegrain rice/pasta (e.g. brown or wild rice, barley, wholemeal pasta)	Sauces (e.g. tomato sauce, mayonaise, gravy)
Low fat milk (e.g. skim or reduced fat cow milk and dairy free alternatives e.g. soy milk)
Low fat cheese (e.g. low or reduced fat cheddar, ricotta, cottage cheese)
Low fat yoghurt (e.g. low or reduced fat yoghurt and dairy free alternatives e.g. soy yoghurt)
Vegetable oil (e.g. olive oil, canola oil, sesame oil)
Beer (e.g. beer, alcoholic cider)
Wine (e.g. red wine, white wine)
Liquor/spirits (e.g. whisky, vodka, mixed cocktails)
Coffee (e.g. instant and non-instant coffee)
Tea (e.g. regular and herbal tea)

## Sheet: Foods DQT
Supplementary table 2: Median daily consumption of food groups from the Diet Quality Tracker (DQT)
	Walnut + Intervention (IW) n = 67		Intervention only (I) n = 41		Control (C) n = 49*
	Median	IQR	Median	IQR	Median	IQR	p-value†
Fruit (kJ/d)
Baseline	378.9	201.9-662.5	330	169.0-713.2	426.4	190.5-615.8	0.995
3 months	565.4	375.5-717.6	556.3x	347.2-838.5	488.9	226.9-700.5	0.127
12 months	425.9	246.3-658.4	435.7	257.9-678.8	421.1	256.6-615.2	0.812
p-value‡	0.039z		0.014		0.352
Grains (kJ/d)
Baseline	2009.9	1560.5-2569.8	2172.2	1255.8-2696.4	2140.3	1558.1-2787.3	0.556
3 months	1605.8x	1167.3-2298.9	1651.8	1370.7-2095.3	1741.6x	1122.5-2452.8	0.837
12 months	1878.1	1518.5-2479.5	1680.9	1376.4-2283.4	1745.3x	1224.4-2505.1	0.259
p-value‡	0.003		0.146		0
Legumes (kJ/d)
Baseline	0	0.0-95.5	23.1	0.0-59.2	0	0.0-90.5	0.701
3 months	19.5	0.0-154.1	14.8	0.0-150.2	13.9	0.0-85.3	0.752
12 months	23.1	0.0-103.0	27.8	0.0-118.0	25.5	0.0-126.3	0.458
p-value‡	0.406		0.436		0.114
Milk/yoghurt (kJ/d)
Baseline	430.6	208.0-714.8	468.8	236.4-930.9	530.4	294.0-894.5	0.508
3 months	550.1	327.8-929.3	458.3	282.8-750.4	440.8	214.5-795.6	0.294
12 months	578.6	295.0-836.5	453.7	207.5-733.0	477.7	232.4-864.8	0.265
p-value‡	0.12		0.081		0.562
Non starchy vegetables (kJ/d)
Baseline	283.7	204.9-517.3	320.6	245.0-521.6	339	187.8-440.9	0.549
3 months	411.4a	280.3-587.5	328.5	244.3-485.9	287.6a	181.3-434.0	0.035
12 months	256.2	191.3-442.5	287.8x	206.2-450. 9	276.4	162.1-371.2	0.45
p-value‡	0.11		0.025		0.436
Nuts/seeds (kJ/d)
Baseline	163.8	27.5-249.4	265.8	11.3-530.0	315.1	51.0-868.9	0.535
3 months	871.9a,b,x	786.2-1052.4	103.0a	22.3-322.4	175.1b	6.2-797.1	0
12 months	678.6a,b,x,y	267.1-943.4	303.5a	49.3-502.6	222.0b	66.3-745.5	0
p-value‡	0		0.349		0.65
Protein rich foods (kJ/d)
Baseline	1524.1	1250.3-1977.9	1634.8	1348.4-2069.5	1777	1285.3-2436.6	0.39
3 months	1124.3a,x	897.3-1684.7	1309.9x	1045.0-1660.3	1482.0a	1140.1-1893.7	0.011
12 months	1325.4y	882.6-1790.9	1300	1041.4-1812.4	1485.9	991.6-2054.0	0.328
p-value‡	0.001		0.015		0.198
Spreads/oils (kJ/d)
Baseline	73.5	0.0-290.7	63.4	18.4-146.6	48.6	0.0-161.2	0.748
3 months	81.4	0.0-258.9	114.4	43.5-247.9	105.6	0.0-425.1	0.602
12 months	98.6	33.6-221.2	191.3x	47.1-316.7	145.4	0.0-416.2	0.363
p-value‡	0.068		0.022		0.177
Starchy vegetables (kJ/d)
Baseline	180.9	55.7-310.8	168.7	85.1-328.1	115.4	27.0-362.7	0.788
3 months	117.2	34.8-257.5	157.4	53.7-279.9	113.1	16.3-280.8	0.557
12 months	120.9	51.6-275.3	144.7	85.2-286.6	118.1	13.5-255.0	0.491
p-value‡	0.034z		0.649		0.372
Alcoholic beverages (g/d)
Baseline	4.9	1.0-12.2	3.2	0.0-17.6	2.7	0.0-7.7	0.206
3 months	3.8	0.6-10.3	2.4x	0.0-12.6	2	0.0-6.3	0.4
12 months	4.8	0.7-15.5	2.3	0.0-10.9	3.1	0.1-8.3	0.306
p-value‡	0.255		0.009		0.545
Discretionary foods/beverages (kJ/d)
Baseline	2245.4	1559.8-3049.6	2365.2	1303.7-3427.2	2571.6	1386.5-4131.0	0.608
3 months	942.0a,x	487.8-1504.0	1162.6x	589.4-2153.9	1240.5a,x	799.0-2220.7	0.029
12 months	1318.2x	734.0-1871.6	1282.5x	719.4-1854.2	1868.1x	823.0-2651.8	0.082
p-value‡	0		0		0.002
* n =47 at 3mo
†Kruskal-Wallis test
‡Friedmans test
a-c significant differences between groups
x significant differences within groups from baseline
y significant differences within groups from three months
z no post-hoc significance

## Sheet: Foods a priori
Supplementary table 3. Median daily consumption of food groups from the a priori diet quality score (APDQS)
	Walnut + Intervention (IW) n = 67		Intervention only (I) n = 41		Control (C) n = 49*
a priori positive food groups (g/d)	Median	IQR	Median	IQR	Median	IQR	p-value†
Avocado (+) (e.g. raw avocado)
Baseline	0	0.0-13.8	0	0.0-0.0	0	0.0-3.2	0.294
3 months	0	0.0-1.4	0	0.0-10.7	0	0.0-10.4	0.448
12 months	0	0.0-8.6	0	0.0-17.3	0	0.0-8.7	0.736
p-value‡	0.035z		0.207		0.55
Legumes (+) (e.g. baked beans, tinned chickpeas, cannellini beans or lentils)
Baseline	0	0.0-19.6	5.89286	0.0-13.9	0	0.0-24.1	0.946
3 months	5.18572	0.0-36.6	3.57143	0.0-39.3	3.39286	0.0-24.0	0.71
12 months	7.14286	0.0-27.2	5.71429	0.0-31.9	7.85714	0.0-33.0	0.562
p-value‡	0.41		0.218		0.222
Green vegetables (+) (e.g. spinach, kale, silverbeet)
Baseline	0	0.0-4.3	0	0.0-0.0	0	0.0-2.1	0.756
3 months	0	0.0-3.7	0	0.0-10.5	0	0.0-7.3	0.399
12 months	0	0.0-2.5	0	0.0-5.9	0	0.0-3.3	0.647
p-value‡	0.856		0.247		0.91
Yellow/orange vegetable (+) (e.g. sweet potato, carrot, pumkpin)
Baseline	41.4	14.0-58.3	25.0714	7.3-67.1	37.6071	9.0-66.5	0.88
3 months	50.48	22.9-99.4	63.1977	26.9-96.7	42.4286	10.9-101.6	0.487
12 months	46.6286	29.0-69.4	48.9429	24.0-86.8	44.9429	11-70.2	0.521
p-value‡	0.079		0.051
Tomato (+) (e.g. fresh tomato, tinned tomato)
Baseline	19.2857	0.0-53.5	29.7857	10.0-101.2	21.6071	0.0-59.8	0.203
3 months	57.1x	20.4-97.4	47.7143	18.7-111.7	35.7857	8.6-79.7	0.227
12 months	36.9x	12.2-86.7	29.3y	8.6-83.4	28.0357	0.0-59.8	0.222
p-value‡	0.003		0.039		0.124
Other vegetables (+) (e.g. cauliflower, green beans, cabbage)
Baseline	112.5	73.7-159.8	120.7	72.4-200.8	133.7	85.4-224.9	0.259
3 months	192.8x	117.0-282.3	185.9x	125.0-244.5	128.9	75.5-229.4	0.545
12 months	108.3y	77.6-164.0	113.9y	70.0-189.5	104	60.2-157.7	0.065
p-value‡	0		0.001		0.05z
Fruit (+) (e.g. apple, banana, grapes, oranges, berries)
Baseline	125.143	43.6-227.7	145.857	64.4-255.8	141.324	42.3-226.5	0.9
3 months	230.1x	154.9-287.1	241.9x	136.4-316.7	145.253	78.8-263.4	0.047z
12 months	162.81	95.0-248.7	182.429	86.1-280.5	144.286	84.2-247.7	0.557
p-value‡	0		0.004		0.18
Fatty fish (+) (e.g. salmon, sardines, perch)
Baseline	0	0.0-6.9	0	0.0-14.4	0	0.0-18.7	0.367
3 months	0	0.0-17.1	0	0.0-15.7	0	0.0-14.3	0.822
12 months	0	0.0-18.0	5.35714	0.0-20.3	0	0.0-10.8	0.265
p-value‡	0.476		0.559		0.99
Lean fish (+) (e.g. flathead, snapper, barramundi)
Baseline	5.5	0.0-26.0	0	0.0-17.8	11.4286	0.0-36.1	0.231
3 months	12.8571	0.0-28.6	13.2857	0.0-33.6	22.8571	0.0-40.0	0.629
12 months	7.78571	0.0-22.9	3.57143	0.0-20.0	13.5714	0.0-32.4	0.546
p-value‡	0.594		0.054		0.297
Poultry (+) (e.g. chicken, turkey)
Baseline	62	30.0-97.2	56.5714	21.3-101.7	61.2143	28.8-98.8	0.881
3 months	42.9x	14.2-74.3	48.2143	24.6-77.0	54.6786	23.1-85.7	0.332
12 months	48.2857	22.9-77.4	40.9	22.9-70.0	53.5714	23.6-80.6	0.956
p-value‡	0.033		0.042		0.043
Nuts (+) (e.g. almonds, walnuts, brazil nuts, cashew nuts)
Baseline	4.74572	0.0-17.9	5.91071	0.0-16.6	5.53571	0.0-29.1	0.798
3 months	30.0a,b,x	25.7-30.9	2.5a	0.0-8.6	5.4b	0.0-22.1	0
12 months	21.4a,b,x,y	8.6-30.0	6.2a	0.0-15.4	5.5b	0.0-18.8	0
p-value‡	0		0.577		0.66
Seeds (+) (e.g. sunflower seeds, pepitas, chia seeds)
Baseline	0	0.0-0.0	0	0.0-0.0	0	0.0-0.0	0.995
3 months	0	0.0-0.0	0	0.0-0.0	0	0.0-0.0	0.316
12 months	0	0.0-0.0	0	0.0-0.0	0	0.0-0.0	0.554
p-value‡	0.362		0.206		0.773
Soy products (+) (e.g. tofu, miso)
Baseline	0	0.0-0.0	0	0.0-0.0	0	0.0-0.0	0.956
3 months	0	0.0-0.0	0	0.0-0.0	0	0.0-0.0	0.046z
12 months	0	0.0-0.0	0	0.0-0.0	0	0.0-0.0	0.089
p-value‡	0.926		0.139		0.341
Wholegrain cereal (+) (e.g. oats, muesli, grain-based cereal e.g. Weet-Bix or Sultana bran)
Baseline	24.2857	2.1-66.8	25	9.1-74.3	18.75	3.5-50.7	0.565
3 months	34.0a	14.6-47.5	35.0b	20.4-52.0	16.2a,b	0.0-37.9	0.015
12 months	26.25	8.1-48.2	25.7143	8.0-50.9	17.1429	0.0-40.2	0.248
p-value‡	0.323		0.723		0.23
Wholegrain bread (+) (e.g. bread containing mixed grains or wholemeal)
Baseline	34.2857	0.0-59.1	17.6429	0.0-42.6	18.5714	0.0-56.6	0.356
3 months	39.4286	14.3-61.4	37.7x	18.9-67.4	25.4286	9.4-40.0	0.054
12 months	32.1429	11.3-62.3	28	8.6-55.6	24	0.0-47.9	0.316
p-value‡	0.545		0.003		0.93
Wholegrain rice/pasta (+) (e.g. brown or wild rice, barley, wholemeal pasta)
Baseline	0	0.0-0.0	0	0.0-0.0	0	0.0-0.0	0.298
3 months	0	0.0-18.4	0	0.0-14.1	0	0.0-0.0	0.069
12 months	0	0.0-17.9	0	0.0-5.4	0	0.0-0.0	0.124
p-value‡	0.3		0.573		0.558
Low fat milk (+) (e.g. skim or reduced fat cow milk and dairy free alternatives e.g. soy milk)
Baseline	41.6	0.0-176.4	10.4	0.0-199.8	0	0.0-128.3	0.518
3 months	113.8x	37.1-243.7	92.8572	0.0-159.7	22.2857	0.0-174.9	0.109
12 months	0	0.0-17.9	0	0.0-5.4	0	0.0-0.0	0.087
p-value‡	0.012		0.588		0.58
Low fat cheese (+) (e.g. low or reduced fat cheddar, ricotta, cottage cheese)
Baseline	0	0.0-3.0	0	0.0-0.0	0	0.0-0.0	0.182
3 months	0	0.0-3.9	0	0.0-0.1	0	0.0-0.0	0.927
12 months	0	0.0-3.0	0	0.0-4.4	0	0.0-0.0	0.729
p-value‡	0.799		0.632		0.225
Low fat yoghurt (+) (e.g. low or reduced fat yoghurt and dairy free alternatives e.g. soy yoghurt)
Baseline	0	0.0-27.9	0	0.0-2.2	0	0.0-32.9	0.638
3 months	57.1a,b,x	0.0-150.0	0.0a	0.0-58.1	0.0b	0.0-77.1	0
12 months	35.7x	0.0-85.7	0	0.0-52.3	0	0.0-55.6	0.062
p-value‡	0		0.169		0.924
Vegetable oil (+) (e.g. olive oil, canola oil, sesame oil)
Baseline	0	0.0-1.3	0.285714	0.0-1.9	0.0821429	0.0-2.6	0.216
3 months	0.521429	0.0-1.8	0.65	0.0-1.7	0	0.0-2.6	0.619
12 months	0.325	0.0-1.3	0.4875	0.0-2.6	0.446429	0.0-4.1	0.657
p-value‡	0.338		0.946		0.347
Beer (+) (e.g. beer, alcoholic cider)
Baseline	0	0.0-0.0	0	0.0-141.9	0	0.0-30.1	0.262
3 months	0	0.0-107.7	0	0.0-88.5	0	0.0-94.3	0.931
12 months	0	0.0-53.9	0	0.0-26.9	0	0.0-43.1	0.859
p-value‡	0.845		0.557		0.19
Wine (+) (e.g. red wine, white wine)
Baseline	21.2857	0.0-107.1	10.7143	0.0-165.2	8.48572	0.0-69.7	0.777
3 months	10.7857	0.0-64.3	10.7143	0.0-110.1	5.32143	0.0-53.6	0.836
12 months	21.4286	0.0-123.8	5.32143	0.0-111.6	5.375	0.0-86.8	0.521
p-value‡	0.149		0.127		0.526
Liquor/spirits (+) (e.g. whisky, vodka, mixed cocktails)
Baseline	0	0.0-0.0	0	0.0-0.0	0	0.0-0.0	0.108
3 months	0	0.0-0.0	0	0.0-0.0	0	0.0-0.0	0.357
12 months	0	0.0-0.0	0	0.0-0.0	0	0.0-0.0	0.343
p-value‡	0.607		0.59		0.223
Coffee (+) (e.g. instant and non-instant coffee)
Baseline	240	0.0-480.0	150	0.0-482.0	242	0.0-482.0	0.733
3 months	180	0.0-429.1	85.7143	0.0-360.0	240	0.0-480.0	0.397
12 months	240	0.0-480.0	103.714	0.0-347.3	240.0x	0.0-480.0	0.58
p-value‡	0.405		0.169		0.004
Tea (+) (e.g. regular and herbal tea)
Baseline	240	0.0-501.4	240	17.1-557.1	205.714	0.0-480.0	0.437
3 months	394.286	68.6-720.0	240	0.0-625.7	240	0.0-480.0	0.088
12 months	240	0.0-480.0	103.714	0.0-347.3	240	0.0-480.0	0.32
p-value‡	0.119		0.215		0.561
Fried potato (-) (e.g. french fries, hash browns)
Baseline	6.05357	0.0-24.2	7.32857	0.0-20.6	4.07143	0.0-26.9	0.905
3 months	0.0x	0.0-0.0	0	0.0-16.1	0	0.0-12.6	0.167
12 months	0.0x	0.0-14.3	0	0.0-16.1	0	0.0-19.2	0.281
p-value‡	0		0.046z		0.111
Fatty meat (-) (e.g. sausages, non-lean mince)
Baseline	0	0.0-4.1	0	0.0-9.3	0	0.0-6.3	0.712
3 months	0	0.0-0.0	0	0.0-2.6	0	0.0-0.0	0.683
12 months	0	0.0-0.0	0	0.0-3.6	0	0.0-2.0	0.692
p-value‡	0.227		0.411		0.113
Processed meat (-) (e.g. salami, ham, bacon)
Baseline	8.75	0.0-19.0	5.25714	0.0-15.4	2.42857	0.0-19.4	0.674
3 months	3.85714	0.0-13.1	1.5	0.0-11.7	6.42857	0.0-17.3	0.386
12 months	4.5	0.0-12.8	4.85714	0.0-10.7	0	0.0-15.1	0.576
p-value‡	0.505		0.173		0.25
Organ meat (-) (e.g. kidney, liver pate)
Baseline	0	0.0-0.0	0	0.0-0.0	0	0.0-0.0	0.511
3 months	0	0.0-0.0	0	0.0-0.0	0	0.0-0.0	0.593
12 months	0	0.0-0.0	0	0.0-0.0	0	0.0-0.0	0.545
p-value‡	0.905		0.368		0.368
Fried (battered & deep fried) fish & poultry (-) (e.g. battered or crumbed and deep fried fish or chicken)
Baseline	0	0.0-5.2	0	0.0-4.2	0	0.0-10.3	0.376
3 months	0	0.0-0.0	0	0.0-0.0	0	0.0-0.0	0.8
12 months	0	0.0-0.0	0	0.0-0.0	0	0.0-2.5	0.948
p-value‡	0.513		0.424		0.188
Grain-based desserts (-) (e.g. rice pudding, cakes, muffin, sweet biscuits)
Baseline	25.7143	12.6-54.6	31.7857	14.8-59.6	32.8286	11.6-95.6	0.424
3 months	4.3x	0.0-19.3	8.4x	0.0-21.2	11.4x	4.2-25.8	0.103
12 months	12.3x	1.9-22.9	6.5x	0.4-26.5	11.4x	4.0-24.9	0.628
p-value‡	0		0		0
Salty snacks (-) (e.g. crisps, pretzels, corn chips, pizza)
Baseline	9	1.1-30.4	12	1.2-32.7	7.14286	0.6-29.1	0.804
3 months	0.0a,x	0.0-11.4	7.1a	0.0-23.0	5.71429	0.0-22.0	0.027
12 months	0.4x	0.0-9.4	1.8x,y	0.0-7.6	3.5x	0.0-13.3	0.316
p-value‡	0		0		0.019
Pastries (-) (e.g. sweet pastries e.g. custard tart, savoury pastries e.g. meat pie)
Baseline	1.78571	0.0-20.5	0	0.0-26.4	0	0.0-21.4	0.693
3 months	0	0.0-0.0	0	0.0-6.1	0	0.0-6.4	0.571
12 months	0	0.0-17.0	0	0.0-7.8	0	0.0-15.6	0.419
p-value‡	0.007z		0.041z		0.155
Sweets - confectionery (-) (e.g. jelly or boiled lollies, sweet snack bars e.g. nougat and caramel bars, ice cream)
Baseline	0	0.0-5.4	0	0.0-11.7	0	0.0-6.3	0.957
3 months	0.465536	0.0-12.8	3.64286	0.0-13.8	5.0x	0.0-24.6	0.217
12 months	5.7x	0.0-15.0	3.8	0.0-22.8	9.42857	0.0-26.6	0.871
p-value‡	0.002		0.154		0.006
Sweets - spreads (-) (e.g. jam, honey, sugar)
Baseline	1.02143	0.0-10.8	0.510714	0.0-10.6	4.11429	0.0-10.0	0.513
3 months	1.8	0.0-6.4	0	0.0-6.0	2.4	0.0-8.4	0.681
12 months	0.965714	0.0-5.2	0.525	0.0-6.6	0.255357	0.0-7.5	0.963
p-value‡	0.074		0.328		0.266
Full fat milk (-) (e.g. full fat cow milk and dairy free alternatives e.g. soy milk)
Baseline	0	0.0-79.4	9.19643	0.0-100	0	0.0-124.2	0.391
3 months	0	0.0-9.3	0	0.0-46.4	0	0.0-64.4	0.248
12 months	0	0.0-23.5	0	0.0-30.3	3	0.0-151.6	0.045z
p-value‡	0.097		0.018z		0.231
Full fat cheese (-) (e.g. full fat cheddar, ricotta, cottage cheese)
Baseline	8.82857	0.0-21.4	14.5286	7.0-25.3	11.4286	0.0-24.6	0.298
3 months	3.62857	0.0-14.3	9.68286	1.1-18.5	7.14286	0.0-20.0	0.187
12 months	5.71429	0.4-19.5	9.01189	0.0-18.1	6	0.0-19.1	0.959
p-value‡	0.104		0.045z		0.769
Full fat yoghurt (-) (e.g. full fat yoghurt and dairy free alternatives e.g. soy milk)
Baseline	0	0.0-13.9	0	0.0-53.6	0	0.0-1.9	0.114
3 months	0	0.0-0.0	0	0.0-28.2	0	0.0-0.0	0.07
12 months	0	0.0-0.0	0	0.0-7.6	0	0.0-0.0	0.626
p-value‡	0.591		0.309		0.546
Butter (-) (e.g. salted and unsalted butter)
Baseline	0	0.0-0.7	0	0.0-0.3	0	0.0-1.8	0.514
3 months	0	0.0-0.0	0	0.0-0.0	0	0.0-0.5	0.088
12 months	0	0.0-0.5	0	0.0-0.3	0	0.0-1.7	0.7
p-value‡	0.158		0.061		0.068
Soft drinks (-) (e.g. coca-cola, lemonade, energy drinks)
Baseline	0	0.0-111.7	0	0.0-0.0	0	0.0-68.4	0.085
3 months	0	0.0-9.4	0	0.0-0.0	0	0.0-9.3	0.419
12 months	0	0.0-37.1	0	0.0-0.0	0	0.0-27.9	0.043z
p-value‡	0.004z		0.869		0.501
Sauces (-) (e.g. tomato sauce, mayonaise, gravy)
Baseline	11.5179	2.8-31.1	15.1143	2.8-27.8	12.7929	1.7-32.8	0.988
3 months	8.41071	2.9-22.0	10.8929	1.6-21.8	15.4643	4.3-29.4	0.276
12 months	14.2857	1.8-24.9	8.85714	2.3-19.0	13.5179	5.5-26.8	0.3
p-value‡	0.679		0.472		0.566
Diet drinks (n) (e.g. diet coca-cola, diet lemonade, diet cordial)
Baseline	0	0.0-21.0	0	0.0-232.1	0	0.0-48.2	0.571
3 months	0	0.0-53.6	0	0.0-139.6	0	0.0-0.0	0.157
12 months	0	0.0-35.7	0	0.0-77.5	0	0.0-111.6	0.927
p-value‡	0.966		0.287		0.121
Eggs (n) (e.g. raw or cooked eggs, egg-based dishes e.g. frittata)
Baseline	18.2857	4.6-33.1	7	3.8-15.9	8.14286	0.0-24.5	0.047z
3 months	8.14286	1.6-18.9	9.14286	2.9-20.4	14.5714	0.0-28.0	0.313
12 months	14	5.3-25.1	9.42857	1.0-28.4	10.5714	3.1-18.3	0.66
p-value‡	0.049z		0.918		0.366
Fruit juice (n) (e.g. bottled or fresh squeezed fruit juices, e.g. orange juice)
Baseline	0	0.0-37.9	0	0.0-12.1	0	0.0-46.6	0.27
3 months	0	0.0-5.3	0	0.0-1.5	0	0.0-55.9	0.165
12 months	0	0.0-2.0	0	0.0-2.8	0	0.0-18.8	0.765
p-value‡	0.059		0.503		0.055
Lean meat (n) (e.g. lean beef, pork, lamb, mince)
Baseline	68.7143	39.9-92.0	81.4286	43.1-107.6	81.3393	32.9-119.0	0.595
3 months	44.8571	28.3-85.5	44.9x	32.0-67.3	68.5714	42.4-80.1	0.175
12 months	49.6x	22.1-72.9	58.8571	29.6-107.6	56.7736	19.2-102.4	0.328
p-value‡	0.024		0.005		0.656
Margarine (n) (e.g. margaine, dairy blend oil-based spreads)
Baseline	0	0.0-4.1	0.685714	0.0-3.8	0	0.0-1.3	0.172
3 months	0	0.0-1.4	0	0.0-2.1	0	0.0-2.7	0.936
12 months	0	0.0-2.7	0	0.0-3.8	0	0.0-1.8	0.829
p-value‡	0.146		0.134		0.584
Meal replacements (n) (e.g. weight loss shakes, protein powder)
Baseline	0	0.0-0.0	0	0.0-0.0	0	0.0-0.0	0.794
3 months	0	0.0-0.0	0	0.0-0.0	0	0.0-0.0	0.665
12 months	0	0.0-0.0	0	0.0-0.0	0	0.0-0.0	0.106
p-value‡	0.417		0.174		0.135
Pickled foods (n) (e.g. olives, capers, gherkins)
Baseline	0	0.0-1.4	0	0.0-0.0	0	0.0-0.0	0.252
3 months	0	0.0-2.3	0	0.0-0.0	0	0.0-0.0	0.042z
12 months	0	0.0-0.7	0	0.0-0.0	0	0.0-0.0	0.079
p-value‡	0.442		0.947		0.578
Potato (n) (e.g. boiled, baked, mashed potato)
Baseline	36	6.1-70.0	35	8.1-64.1	17.5	0.0-69.9	0.436
3 months	17.4x	0.0-52.3	17.4286	0.0-49.4	17.4286	0.0-50.7	0.964
12 months	18.5714	0.0-37.7	17.5	3.9-42.0	20.2857	0.0-43.5	0.95
p-value‡	0.014		0.086		0.429
Refined grains (n) (e.g. non-wholegrain or wholemeal bread, pasta, cous cous)
Baseline	158.35	100.0-210.6	138.964	93.3-233.0	201.571	109.6-274.0	0.103
3 months	74.0a,x	31.3-143.0	75.6x	40.6-130.4	113.7a,x	64.5-193.2	0.023
12 months	109.8x	62.3-161.5	101.4x	55.9-157.9	117.7x	77.0-222.8	0.248
p-value‡	0		0.004		0.001
Shellfish (n) (e.g. prawns, oysters, mussels)
Baseline	0	0.0-0.0	0	0.0-3.3	0	0.0-0.0	0.494
3 months	0	0.0-0.0	0	0.0-0.0	0	0.0-0.0	0.887
12 months	0	0.0-1.7	0	0.0-4.4	0	0.0-6.3	0.745
p-value‡	0.305		0.307		0.176
Soup (n) (e.g. tinned soups, fresh soups)
Baseline	0	0.0-72.1	0	0.0-72.9	0	0.0-46.8	0.533
3 months	0	0.0-0.0	0	0.0-0.0	0	0.0-36.1	0.519
12 months	0.0a	0.0-18.9	0.0a	0.0-120.0	0	0.0-54.4	0.045
p-value‡	0.307		0.063		0.659
Sugar substitutes (n) (e.g. artificial sweeter powerder or tablet e.g. Splenda)
Baseline	0	0.0-0.0	0	0.0-0.0	0	0.0-0.0	0.035z
3 months	0	0.0-0.0	0	0.0-0.0	0	0.0-0.0	0.161
12 months	0	0.0-0.0	0	0.0-0.0	0	0.0-0.0	0.195
p-value‡	0.028z		1		0.368
Chocolate (n) (e.g. white, milk and dark chocolate)
Baseline	8	1.4-21.4	5.2	0.0-18.0	5.71429	0.0-18.5	0.573
3 months	2.0x	0.0-7.5	1.88571	0.0-8.7	4	0.0-9.4	0.486
12 months	2.1x	0.0-7.9	2	0.0-9.5	2.83714	0.0-13.7	0.808
p-value‡	0		0.423		0.499
(+) positive food groups
(-) negative food groups
(n) neutral food groups
* n=47 at 3 months
†Kruskal-Wallis test
‡Friedmans test
a-c significant differences between groups
x significant differences within groups from baseline
y significant differences within groups from three months
z no post-hoc significance

## Sheet: Nutrients
Supplementary table 4: Median daily nutrient intakes as reported in diet histories.
	Walnut + Intervention (IW) n = 67		Intervention only (I) n = 41		Control (C) n = 49*
	Median	IQR	Median	IQR	Median	IQR	p-value†
Energy (kJ/d)
Baseline	9055.7	7543.2-10789.4	8581.6	7475.4-10807.6	9600.8	8115.1-11756.6	0.093
3 months	7305.6x	6239.2-8807.4	6903.3x	6173.2-8663.7	7260.9	6488.7-9451.5	0.33
12 months	7805.5x	6622.9-9718.9	7365.6x	5897.0-9015.6	7922.3	7255.4-9331.4	0.114
p-value‡	0		0		0.059
Dietary fibre (g/d)
Baseline	26.6	22.2- 33.2	27.3	23.3-31.8	27.9	22.8-33.4	0.589
3 months	28.7	24.6-34.7	27.8	24.0-34.0	25.6	18.9-33.4	0.114
12 months	25.5y	20.2-32.1	27.2	22.9-30.1	23.9	20.0-32.0	0.555
p-value‡	0.023		0.249		0.167
Percentage energy protein (%)
Baseline	19.9	17.5 - 23.0	20.1	18.2-21.9	20.1	17.0-22.4	0.879
3 months	21.2	19.2-23.4	21.4	19.2-24.7	21.2	18.7-25.0	0.713
12 months	20.5	18.5-23.2	22.1	19.8-25.0	20.3	17.9-23.5	0.115
p-value‡	0.097		0.103		0.1
Percentage energy fat (%)
Baseline	33.3	29.3-37.3	32.9	29.2-36.3	33.4	29.4-38.8	0.639
3 months	32.9a	29.1-36.1	27.3a,b,x	24.1-34.6	31.9b	27.8-37.2	0.002
12 months	33	27.8-37.2	32.1y	29.3-35.4	32.7	28.5-36.5	0.882
p-value‡	0.731		0
Percentage energy carbohydrate (%)
Baseline	42.3	38.1-46.5	41.5	37.6-44.9	41.1	36.7-48.7	0.946
3 months	40.7	31.2-43.9	43.3	38.6-48.3	41.8	35.0-48.3	0.064
12 months	39.7	35.9-44.7	40.4y	36.7-43.4	42.4	36.7-45.8	0.621
p-value‡	0.039z		0.028		0.331
Fat as MUFA (%)
Baseline	41.3	38.1-44.2	40.3	38.3-42.6	41.0	37.5-43.9	0.68
3 months	34.4a,b,x	31.5-37.4	42.2a	37.3-45.1	40.5b	37.9-45.8	0
12 months	37.1a,b,x,y	33.5-41.7	41.7a	37.8-45.6	42.5b	39.1-45.8	0
p-value‡	0		0.303		0.212
Fat as PUFA (%)
Baseline	16.9	13.5-19.9	17.6	14.0-20.6	17.3	14.0-20.6	0.899
3 months	36.7a,b,x	31.0-42.4	18.93a	16.6-21.6	19.8b,x	15.3-26.0	0
12 months	28.1a,b,x,y	22.6-34.3	19.73a	16.5-22.8	17.4b	14.4-22.8	0
p-value‡	0		0.109		0.015
Fat as SFA (%)
Baseline	41.9	36.4-47.4	42.1	38.5-46.0	41.6	36.1-46.1	0.91
3 months	27.5a,b,x	23.9-33.2	37.7a,x	34.1-43.9	36.8b,x	33.0-42.9	0
12 months	33.5a,b,x,y	29.4-37.6	37.5a,x	33.1-42.7	38.6b	34.2-43.0	0
p-value‡	0		0.005		0.026
PUFA:SFA ratio
Baseline	0.4	0.3-0.6	0.4	0.3-0.5	0.4	0.3-0.6	0.832
3 months	1.3a,b,x	0.9-1.8	0.5a	0.4-0.6	0.5b,x	0.4-0.8	0
12 months	0.8a,b,x,y	0.6-1.2	0.5a	0.4-0.7	0.4b	0.3-0.6	0
p-value‡	0		0.043z		0.02
* n =47 at 3mo
†Kruskal-Wallis test
‡Friedmans test
a-c significant differences between groups
x significant differences within groups from baseline
y significant differences within groups from three months
z no post-hoc significance
